# Supplementary material for: Human NK cell development in hIL-7 and hIL-15 knockin NOD/SCID/IL2rgKO mice
Source: Life Sci Alliance. 2019 Apr 1;2(2):e201800195. doi: 10.26508/lsa.201800195 (PMC6445396; doi:10.26508/lsa.201800195)
Supplement: Supplementary file 2 [file LSA-2018-00195_TableS2.xlsx]

## Sheet: Sheet1
Strain	Number of recipient mice	BM		Spleen
		CD10+CD20- cells	IgM+ cells	CD10+CD20- cells	IgM+ cells
NSG	4	84.4±3.9%	23.7±2.6%	31.3±6.3%	71.0±5.4%
hIL-7 KI	3	81.9±1.9%	23.3±5.9%	21.0±5.4%	73.4±2.1%
Table S2. Summary of B cell subsets within CD19+ B cells in NSG mice and NSG mice expressing hIL-7
