# Supplementary material for: Human NK cell development in hIL-7 and hIL-15 knockin NOD/SCID/IL2rgKO mice
Source: Life Sci Alliance. 2019 Apr 1;2(2):e201800195. doi: 10.26508/lsa.201800195 (PMC6445396; doi:10.26508/lsa.201800195)
Supplement: Supplementary file 5 [file LSA-2018-00195_TableS5.xlsx]

## Sheet: Sheet1
Chromo-	Locus	Position	B6	NOD		Chromo-	Locus	Position	B6	NOD
some		(cM)	(bp)	(bp)		some		(cM)	(bp)	(bp)
1	D1Mit65	8.4	180	212		10	D10Mit167	4	94	126
	D1Mit303	34.8	122	112			D10Mit42a	44	184	200c
	D1Mit181	42.6	133	157			D10Mit267	67.5	100	126
	D1Mit102	73	110	121			D10Mit266a	62	90	82
	D1Mit206	95.8	123	110c		11	D11Mit74	0	214	230
2	D2Mit429	5	126	112			D11Mit21b	20	158	147
	D2Mit367	26.2	151	160c			D11Mit212a	50	138	180c
	D2Mit42	47.5	134	120c			D11Mit42	72	118	106
	D2Mit311	83.1	129	120c		12	D12Mit182	2	132	148
	D2Mit504	91.8	194	242			D12Mit109	19	116	124
3	D3Mit164	2.4	135	119			D12Mit4	34	204	190c
	D3Mit9a	38.3	233	190c			D12Mit133	56	117	101
	D3Mit101b	47	107	130c		13	D13Mit80	8	147	127
	D3Mit19	87.6	160	176			D13Mit13	35	151	145
4	D4Mit235	1.9	116	90			D13Mit78	75	226	206
	D4Mit52	54.9	119	110		14	D14Mit11	0.7	152	136
	D4Mit259	76	146	200			D14Mit225	42.5	111	94
5	D5Mit145	0	149	97			D14Mit197	62.3	94	124
	D5Mit75	20	151	140c		15	D15Mit175	5.5	178	164
	D5Mit168	78	152	110			D15Mit5	22.2	101	80c
	D5Mit191	84	149	171			D15Mit193	57.9	130	110
6	D6Mit86	0.5	129	114		16	D16Mit130	4	146	122
	D6Mit223	19	124	110c			D16Mit154b	3.3	146	125
	D6Mit284	37.5	138	129			D16Mit19	54	118	132
	D6Mit23	48.7	138	145c			D16Mit70	51.4	189	169
	D6Mit15	74	260	150		17	D17Mit164	4.1	136	96
7	D7Mit178	0.5	201	165			D17Mit31	18.8	160	130c
	D7Mit270	18	148	100c			D17Mit93	44.5	154	141
	D7Mit350	41	116	138		18	D18Mit171	11	112	132
	D7Mit242	69	147	161			D18Mit12	17	110	122
8	D8Mit94	13	156	130			D18Mit4	57	210	180
	D8Mit191b	21	133	122		19	D19Mit59	0.5	199	139
	D8Mit88	58	114	127			D19Mit61	9	131	153
	D8Mit56	73	160	180			D19Mit33	45.9	252	228
9	D9Mit221	7	126	144		X	DXMit123	0.8	123	112
	D9Mit97	29	151	162			DXMit121	67	150	132
	D9Mit105	35	145	116
	D9Mit35	52	124	112
	D9Mit321	69.6	201	167
Table S5. A list of microsatellite markers used in this study
Used for ahIL-7 KI mice only, bhIL-15 KI mice only.
CMolecular sizes of PCR products (bp) were determined from gel electrophoresis.
Information of locus and position were obtained from Mouse Microsatellite Data Base of Japan (MMDBJ: https://shigen.nig.ac.jp/mouse/mmdbj/top.jsp).
